# Supplementary material for: Epidemiology of Extended-Spectrum β-Lactamase Producing Escherichia coli in the Stools of Returning Japanese Travelers, and the Risk Factors for Colonization
Source: PLoS One. 2014 May 16;9(5):e98000. doi: 10.1371/journal.pone.0098000 (PMC4023997; doi:10.1371/journal.pone.0098000)
Supplement: Table S1 — The list of ESBL-producing E. coli colonizing travelers, characteristics of the travel, sequence types of MLST and ESBL encoding genes. (XLS) [file pone.0098000.s001.xls]

## Sheet: sheet1
Table S1. The list of ESBL-producing E. coli colonizing travelers, characteristics of the travel, sequence types of MLST and ESBL encoding genes.
Patient No.	Age	Sex (M/F)	Destination	Purpose	Duration of travel (days)	Antibiotics treatment before admission	In-travel consultation and/or admission	Post-travel and prior consultation in Japan	Interval between travel return and sampling stool (days)	Sequence types of MLST	Clonal complex	CTX-M-type genes detected by PCR	Drug-resistant genes other than blaCTX-M genes detected by WGS
7	31	M	India	Business	7	-	No	Yes	5	2178	2144	bla CTX-M-15	(sul1)
9	26	F	India	Vacation	6	-	No	Yes	11	1490	641	bla CTX-M-15	no addition
10	21	M	Vietnam, Thailand, Sri Lanka, India	Business	40	-	Yes	No	9	394	394	bla CTX-M-15	bla TEM-1, (sul2)
29	46	M	India	Business	28	-	No	No	2	48	10	bla CTX-M-15	bla TEM-1, (sul1, sul2)
31	33	M	Vietnam	Vacation	4	-	No	No	3	N/A	N/A	N/A	N/A
37	76	M	DPRK	VFR	9	-	Yes	No	5	46	10	bla CTX-M-27	bla TEM-1, (sul1, sul2)
38	28	F	Cambodia	Vacation	4	-	No	No	11	N/A	N/A	N/A	N/A
39	20	M	Cambodia	Education	10	-	No	No	1	40	88	bla CTX-M-15	bla TEM-1, (sul2)
40	21	M	India	Education	11	LVFX	No	Yes	2	224	88	bla CTX-M-15	bla TEM-1, (sul2)
47	36	F	India	Vacation	4	-	No	No	2	394	394	bla CTX-M-15	bla TEM-1, (sul2)
49	33	F	Cambodia	Vacation	N/A	MFLX, MNZ, NFX	Yes	No	N/A	354	354	bla CTX-M-15	bla TEM-1, (sul2)
54	25	M	India	Vacation	6	LVFX	No	Yes	1	10	10	bla CTX-M-15	no addition
61	44	M	India	Vacation	5	-	No	No	3	4	10	bla CTX-M-15	no addition
62	36	F	India	Vacation	5	-	No	Yes	3	N/A	N/A	N/A	N/A
67	32	M	Turkey	Vacation	6	-	No	Yes	1	1611	1611	bla CTX-M-1	bla TEM-33
68	29	F	China (Hong Kong)	Education	9	-	Yes	No	2	939	Singleton	bla CTX-M-55	bla TEM-1
DPRK = Democratic People's Republic of Korea; ESBL = extended-spectrum β-lactamase; F = female; FOM = fosfomycin; LVFX = levofloxacin; M = male;
MFLX = moxifloxacin; MLST = multilocus sequence typing; MNZ = metronidazole; N/A = not available; NFX = nifuroxazide; VFR = visiting friends and relatives;
WGS = Whole genome sequencing
※ In patient No. 49, the duration of travel and arrival day was not recorded in the medical chart.
The deficit of these items was seen in only one of all the participating cases in this study.
※ Since the samples of patients No. 31, 38, and 62 did not remain, we could not analyze them.
※ Patients No. 53 and 63 were not listed at their request.
