# Supplementary material for: Epidemiology of Extended-Spectrum β-Lactamase Producing Escherichia coli in the Stools of Returning Japanese Travelers, and the Risk Factors for Colonization
Source: PLoS One. 2014 May 16;9(5):e98000. doi: 10.1371/journal.pone.0098000 (PMC4023997; doi:10.1371/journal.pone.0098000)
Supplement: Table S2 — Minimum inhibitory concentrations of the strains of ESBL-producing E. coli . (XLS) [file pone.0098000.s002.xls]

## Sheet: sheet1
Table S2. Minimum inhibitory concentrations of the strains of ESBL-producing E. coli
Patient No.	PIPC	IPM	MPEM	PAPM	CTM	CZX	CPR	CZOP	CFPM	CDTR	CPDX	CPDX/CVA	GM	MINO	LVFX	TFLX
7	>128	<=1	<=2	<=1	>32	8	>32	>32	>32	>32	>16	<=0.25/4	1	8	>16	>16
9	>128	<=1	<=2	<=1	>32	8	>32	>32	>32	>32	>16	<=0.25/4	1	2	1	<=0.5
10	>128	<=1	<=2	<=1	>32	4	>32	>32	>32	>32	>16	<=0.25/4	2	4	1	<=0.5
29	>128	<=1	<=2	<=1	>32	4	>32	>32	>32	>32	>16	<=0.25/4	>32	16	1	<=0.5
37	>128	<=1	<=2	<=1	>32	4	>32	>32	>32	>32	>16	<=0.25/4	>32	16	>16	>16
39	>128	<=1	<=2	<=1	>32	4	>32	>32	>32	>32	>16	<=0.25/4	1	4	>16	<=0.5
40	>128	<=1	<=2	<=1	>32	4	>32	>32	>32	>32	>16	<=0.25/4	<=1	4	>16	>16
47	>128	<=1	<=2	<=1	>32	4	>32	>32	>32	>32	>16	<=0.25/4	1	4	2	2
49	>128	<=1	<=2	<=1	>32	16	>32	>32	>32	>32	>16	1/4	>32	32	>16	>16
54	>128	<=1	<=2	<=1	>32	4	>32	>32	>32	>32	>16	<=0.25/4	1	4	1	<=0.5
61	>128	<=1	<=2	<=1	>32	8	>32	>32	>32	>32	>16	<=0.25/4	1	4	1	<=0.5
67	>128	<=1	<=2	<=1	>32	2	>32	>32	>32	>32	>16	<=0.25/4	1	4	1	<=0.5
68	>128	<=1	<=2	<=1	>32	4	>32	>32	>32	>32	>16	<=0.25/4	1	4	1	<=0.5
CDTR = cefditoren; CFPM = cefepime; CPDX = cefpodoxime; CPDX/CVA = cefpodoxime/clavulanic acid; CPR = cefpirome; CTM = cefotiam;
CZOP = cefozopran; CZX = ceftizoxime; GM = gentamicin; IPM = imipenem; LVFX = levofloxacin; MINO = minocycline; MPEM = meropenem;
PAPM = panipenem; PIPC = piperacillin; TFLX = Tosufloxacin
※ Since the samples of patients No. 31, 38, and 62 did not remain, we could not analyze them.
※ Patients No 53 and 63 were not listed at their request.
